# Supplementary material for: Serum microRNAs as new biomarkers for detecting subclinical hemolysis in the nonacute phase of G6PD deficiency
Source: Sci Rep. 2024 Jul 11;14:16029. doi: 10.1038/s41598-024-67108-4 (PMC11239928; doi:10.1038/s41598-024-67108-4)
Supplement: Supplementary file 2 — Supplementary Information 2. [file 41598_2024_67108_MOESM2_ESM.xls]

## Sheet: miR-451a
miR-451a
Cut-Off value	Sensitivity%	Specificity%	Sensitivity + Specificity - 1 (Youden's Index)
0.123	100	9.09	89.91
0.236	100	18.2	80.8
0.427	100	27.3	71.7
0.581	100	36.4	62.6
0.648	100	45.5	53.5
0.757	100	54.5	44.5
1.12	100	63.6	35.4
1.48	92.3	63.6	27.7
1.9	92.3	72.7	18.6
2.29	84.6	72.7	10.9
2.73	76.9	72.7	3.2	Top-left corner
3.24	76.9	81.8	-5.9
3.45	76.9	90.9	-15
3.78	69.2	90.9	-22.7
4.54	61.5	90.9	-30.4
5.17	53.8	90.9	-38.1
5.57	46.2	90.9	-45.7
5.85	38.5	90.9	-53.4
5.87	30.8	90.9	-61.1
5.94	23.1	90.9	-68.8
7.1	23.1	100	-77.9
8.79	15.4	100	-85.6
12.9	7.69	100	-93.31

## Sheet: miR-16
miR-16
Cut-Off value	Sensitivity%	Specificity%	Sensitivity + Specificity - 1 (Youden's Index)
2e-05	100	18.2	80.8
3.5e-05	100	45.5	53.5
0.00012	100	54.5	44.5
0.00021	100	63.6	35.4
0.00024	100	72.7	26.3
0.000265	92.3	72.7	18.6
0.000335	92.3	81.8	9.5
0.00041	84.6	81.8	1.8	Top-left corner
0.00044	84.6	90.9	-7.3
0.00047	76.9	90.9	-15
0.000485	69.2	90.9	-22.7
0.000515	61.5	90.9	-30.4
0.00055	53.8	90.9	-38.1
0.000585	46.2	90.9	-45.7
0.000625	38.5	90.9	-53.4
0.000695	30.8	90.9	-61.1
0.000755	23.1	90.9	-68.8
0.0008	15.4	90.9	-76.5
0.000885	15.4	100	-85.6
0.00139	7.69	100	-93.31

## Sheet: miR-155
miR-155
Cut-Off value	Sensitivity%	Specificity%	Sensitivity + Specificity - 1 (Youden's Index)
0.00035	100	9.09	89.91
0.00045	100	27.3	71.7
0.00055	100	36.4	62.6
0.00065	92.3	36.4	54.9
0.0009	92.3	45.5	45.8
0.00115	92.3	54.5	36.8
0.00135	92.3	63.6	27.7
0.00155	84.6	81.8	1.8	Top-left corner
0.00165	76.9	81.8	-5.9
0.00175	69.2	81.8	-13.6
0.0019	61.5	81.8	-21.3
0.00205	53.8	81.8	-29
0.00215	53.8	90.9	-38.1
0.0024	53.8	100	-47.2
0.00265	46.2	100	-54.8
0.0028	38.5	100	-62.5
0.003	30.8	100	-70.2
0.00345	23.1	100	-77.9
0.00475	7.69	100	-93.31
